# Supplementary material for: Trust and distrust in information systems at the workplace
Source: PeerJ. 2018 Sep 12;6:e5483. doi: 10.7717/peerj.5483 (PMC6139009; doi:10.7717/peerj.5483)
Supplement: Supplemental Information 2 — Data package contains raw data for study 2 of “Trust and Distrust in Information Systems at the Workplace”. Demographic variables were excluded to protect privacy of participants. (Study 1 was an interview study using the critical incidents technique. Thus, data of study 1 (i.e., audio files) were not provided to protect privacy of the interviewees). [file peerj-06-5483-s002.zip]

Archive with 13 entries (10 files):
- Data_package_study2/
- Data_package_study2/.DS_Store
- __MACOSX/
- __MACOSX/Data_package_study2/
- __MACOSX/Data_package_study2/._.DS_Store
- Data_package_study2/Info.txt
- __MACOSX/Data_package_study2/._Info.txt
- Data_package_study2/raw data_Study 2.csv
- __MACOSX/Data_package_study2/._raw data_Study 2.csv
- Data_package_study2/Study 2_Notes for Analysis.pdf
- __MACOSX/Data_package_study2/._Study 2_Notes for Analysis.pdf
- Data_package_study2/~$udy 2_Notes for Analysis.docx
- __MACOSX/Data_package_study2/._~$udy 2_Notes for Analysis.docx
