# Supplementary material for: Trust and distrust in information systems at the workplace
Source: PeerJ. 2018 Sep 12;6:e5483. doi: 10.7717/peerj.5483 (PMC6139009; doi:10.7717/peerj.5483)
Supplement: Supplemental Information 2 — Data package contains raw data for study 2 of “Trust and Distrust in Information Systems at the Workplace”. Demographic variables were excluded to protect privacy of participants. (Study 1 was an interview study using the critical incidents technique. Thus, data of study 1 (i.e., audio files) were not provided to protect privacy of the interviewees). [file peerj-06-5483-s002.zip › Data_package_study2/Info.txt]

Data package for study 2 of „Trust and Distrust in Information Systems at the Workplace" submitted to PeerJ Computer Science. Demographic variables were excluded to protect privacy of participants. 

[Study 1 was an interview study using the critical incidents technique. Data of study 1 (i.e. audio files) were not provided to protect privacy of the interviewees.] 
