# Supplementary material for: Trust and distrust in information systems at the workplace
Source: PeerJ. 2018 Sep 12;6:e5483. doi: 10.7717/peerj.5483 (PMC6139009; doi:10.7717/peerj.5483)
Supplement: Supplemental Information 2 — Data package contains raw data for study 2 of “Trust and Distrust in Information Systems at the Workplace”. Demographic variables were excluded to protect privacy of participants. (Study 1 was an interview study using the critical incidents technique. Thus, data of study 1 (i.e., audio files) were not provided to protect privacy of the interviewees). [file peerj-06-5483-s002.zip › Data_package_study2/raw data_Study 2.csv]

lfdn	c_0001	ZustTeiln	TKomp1	TKomp2	TKomp3	TKomp4	ViT1	ViT2	ViT3	NfCog1	NfCog2	NfCog3	NfCog4	Gew1	Gew2	Gew3	NfCont1	NfCont2	NfCont3	noSit	noSit2	NameIS	NJahre	NMonate	N	NHaeufigk	Obl1	Obl2	Datentyp	DatentypSonst	SitHaeufigk	SitZeitp	SitKat	SitKatSonst	SitVert1	SitVert2	SitVert3	Rel1	Rel2	Rel3	Contr1	Contr2	Contr3	EOU1	EOU2	EOU3	Custom1	Custom2	Aestet
1	0	1	1	1	1	2	4	4	4	2	6	4	4	6	3	5	6	6	5	0	-77	Orbis Nice	10	0	10	8	7	7	1	-99	8	5	2	-99	7	7	7	6	6	5	6	4	7	2	3	2	3	7	4
2	0	1	2	2	1	2	3	3	3	3	3	1	3	6	2	6	6	7	5	0	-77	Elpak	8	5	8.42	8	7	6	1	-99	8	4	1	-99	7	7	7	6	5	5	3	6	2	5	5	6	2	2	1
3	0	1	3	5	5	6	6	5	6	6	5	2	2	6	3	7	7	7	7	0	-77	Verbis	10	2	10.17	8	7	7	2	-99	3	2	2	-99	3	3	4	3	3	2	2	6	2	3	5	5	2	3	2
4	0	1	1	1	1	1	3	3	2	5	3	3	1	6	2	6	6	7	7	0	-77	administrative Kultursystem Mg	2	6	2.5	8	7	7	2	-99	8	4	3	-99	6	7	6	6	7	7	7	6	6	7	7	7	5	6	6
5	0	1	2	2	1	2	4	4	4	3	5	4	4	4	5	6	6	7	6	1	1	Knowledge Base	5	5	5.42	6	6	5	8	Lösungen bzw. Dokumentationen von Daten des ServiceDesk (Hotline)	3	3	1	-99	3	5	4	3	3	3	6	4	4	5	5	5	2	3	3
6	0	1	1	2	1	1	3	4	4	1	4	5	1	7	4	7	6	7	6	0	-77	FinanzManager	10	0	10	6	1	1	8	Finanzdaten	6	4	2	-99	6	6	6	6	5	4	6	6	7	5	5	6	6	6	4
7	0	1	2	2	2	2	5	4	4	3	3	2	3	6	2	6	6	5	6	1	1	Spark	1	0	1	7	5	5	8	Schnelle Kommunikation	7	2	2	-99	5	5	5	6	5	5	5	5	5	6	6	6	2	6	2
8	0	1	3	3	1	3	5	6	6	2	5	4	1	4	4	5	6	6	6	0	-77	Pelmo	15	0	15	3	7	7	8	Grundwasserkontamination mit Pestiziden	3	2	6	Kalkulationen	6	6	6	6	6	6	5	6	5	6	5	5	6	2	3
9	0	1	1	1	1	1	6	6	7	1	6	6	1	6	2	6	7	7	7	0	-77	SAP	10	6	10.5	8	6	6	5	-99	3	3	2	-99	6	6	6	6	6	6	6	6	7	5	6	6	6	6	5
10	0	1	1	1	1	1	5	4	5	2	5	5	1	3	5	5	7	7	7	0	-77	Microsoft Team Foundation Server	3	0	3	7	6	3	6	-99	5	3	2	-99	5	5	5	5	5	6	3	2	3	2	1	4	6	3	1
11	0	1	1	1	1	1	6	6	6	6	6	4	2	6	2	6	6	6	6	0	-77	Git	2	9	2.75	8	6	6	6	-99	8	5	4	-99	6	6	6	6	6	5	6	4	6	4	5	5	6	6	4
12	0	1	1	1	1	1	3	4	5	1	4	3	1	6	3	3	5	6	6	0	-77	sked	0	3	0.25	8	7	7	4	-99	8	3	2	-99	5	5	5	4	4	3	5	2	4	5	5	5	3	1	1
13	0	1	2	2	2	2	2	3	3	3	4	4	2	7	2	6	5	6	7	1	1	paula	5	6	5.5	2	6	2	8	Lehrplattform innerhalb der Firma	2	2	3	-99	6	6	6	7	6	5	7	6	7	6	6	5	2	2	4
14	0	1	6	5	3	3	3	2	2	2	3	3	3	5	4	4	6	6	6	0	-77	ABDA Datenbank	15	0	15	7	6	7	4	-99	7	4	1	-99	5	6	5	6	6	6	6	6	6	6	6	6	3	4	2
15	0	1	2	2	2	2	6	6	6	6	4	4	5	2	5	5	6	6	6	0	-77	Shopware	6	0	6	8	7	7	2	-99	6	3	1	-99	7	7	7	6	6	6	6	4	4	2	2	2	2	3	2
16	0	1	2	2	2	1	6	6	6	2	4	4	1	7	1	7	7	6	6	0	-77	BND NTCS	18	0	18	8	7	7	3	-99	7	4	3	-99	7	7	7	7	7	7	7	7	6	7	7	7	6	6	6
17	0	1	1	1	1	1	7	7	7	4	3	3	2	7	5	7	6	7	7	0	-77	Vectorworks	14	0	14	7	6	6	8	Pläne	3	2	5	-99	5	7	6	6	5	5	4	5	6	7	5	6	6	7	7
18	0	1	2	2	2	3	5	6	5	3	5	5	1	5	3	6	6	6	6	0	-77	SAP	2	6	2.5	7	6	6	2	-99	6	3	1	-99	5	5	3	3	2	1	4	4	2	5	3	3	2	2	2
19	0	1	1	1	2	2	5	5	3	3	4	4	3	5	3	6	7	7	7	1	1	belos4web	10	0	10	8	3	5	3	-99	1	1	5	-99	4	6	4	3	3	4	4	1	5	5	5	5	3	4	3
20	0	1	1	1	1	1	5	5	6	2	6	4	4	6	7	5	6	7	7	0	-77	Entwicklungsumgebung	20	0	20	7	7	7	6	-99	8	4	4	-99	7	7	7	7	7	5	2	5	6	1	2	2	6	6	4
21	0	1	1	1	1	1	6	7	5	1	3	4	1	5	5	5	5	5	6	0	-77	Landesverwaltung intern	7	0	7	7	7	7	4	-99	8	4	2	-99	7	7	7	7	7	5	5	3	6	1	1	1	3	3	1
22	0	1	1	1	1	1	5	5	5	1	6	6	1	6	6	6	6	6	6	0	-77	SAP R/3	10	0	10	7	6	6	4	-99	5	3	1	-99	2	6	6	7	6	4	6	6	6	2	2	2	6	6	2
23	0	1	2	2	1	1	4	6	5	4	5	5	3	7	3	7	6	6	7	0	-77	Sap	4	0	4	4	6	6	3	-99	1	3	2	-99	5	5	4	5	4	3	3	4	2	3	2	3	4	5	2
24	0	1	2	2	2	2	6	6	6	7	5	4	2	5	3	6	5	5	5	0	-77	Awinta	4	0	4	8	2	7	8	Patientendaten, Produkttdaten und Geschäftsdaten	8	4	1	-99	7	7	7	7	7	5	6	6	6	6	6	6	2	2	1
25	0	1	1	1	1	1	6	6	5	2	3	3	2	5	2	7	6	5	5	0	-77	SAP	7	7	7.58	7	7	7	5	-99	3	3	1	-99	6	6	6	6	6	6	7	3	5	3	3	3	5	7	3
26	0	1	2	1	2	2	5	5	6	3	5	5	2	6	2	6	5	6	6	1	1	Cobra Adress PLus	15	3	15.25	5	4	5	2	-99	1	1	5	-99	4	3	4	5	5	5	5	5	5	5	5	5	5	5	4
27	0	1	3	5	1	1	6	5	5	1	6	6	1	5	5	6	7	7	7	0	-77	SAP	10	1	10.08	6	7	7	4	-99	1	1	4	-99	7	7	7	7	7	3	2	6	6	5	5	5	6	6	7
28	0	1	5	4	1	5	6	2	3	2	5	3	4	6	3	6	7	7	5	0	-77	ProfSys	4	0	4	7	7	7	1	-99	8	5	4	-99	2	2	3	3	3	5	6	4	5	6	6	6	1	7	4
29	0	1	2	2	1	1	5	5	5	2	3	3	1	6	2	6	4	5	5	0	-77	Fokus2000	9	0	9	8	7	7	4	-99	7	4	1	-99	7	7	7	7	7	5	6	6	6	5	5	5	3	5	3
30	0	1	1	1	1	1	7	7	7	1	7	7	1	7	1	7	7	7	7	0	-77	E-Mail Marketing Software	3	0	3	5	6	6	2	-99	3	3	4	-99	6	6	6	7	7	7	7	7	6	5	5	5	6	6	6
31	0	1	2	2	2	2	5	6	6	2	5	5	3	6	6	6	6	6	6	0	-77	BLU	5	4	5.33	7	7	7	4	-99	6	3	5	-99	6	6	6	6	6	5	7	7	6	5	4	4	1	1	2
32	0	1	2	2	2	2	3	5	5	2	4	4	1	6	1	5	5	5	6	1	1	SAP	5	10	5.83	8	7	7	4	-99	8	4	2	-99	7	7	6	6	6	5	6	3	5	3	5	5	6	7	5
33	0	1	5	5	5	5	5	5	5	4	3	2	3	4	6	6	6	7	7	0	-77	SAP	3	2	3.17	7	6	7	2	-99	6	4	1	-99	5	5	2	4	5	3	2	2	4	1	1	1	1	2	1
34	0	1	2	2	2	2	2	6	5	2	2	2	2	5	3	5	5	5	5	0	-77	Betriebseigene Software	6	0	6	8	6	4	5	-99	7	4	2	-99	6	6	6	6	6	5	6	6	6	5	6	6	3	4	4
35	0	1	2	2	2	2	6	6	6	4	2	2	2	6	2	6	6	6	6	0	-77	Meona	3	2	3.17	5	5	4	1	-99	4	2	3	-99	4	6	4	3	3	1	4	6	2	2	2	2	1	1	2
36	0	1	2	2	2	2	2	4	4	1	6	6	1	5	2	6	6	7	7	0	-77	Ess	3	0	3	6	7	7	5	-99	7	4	4	-99	6	6	5	6	6	4	6	5	6	5	4	4	1	3	2
37	0	1	2	2	2	2	5	5	5	3	4	3	3	5	4	5	5	6	6	0	-77	RBL - Bussysteme im ÖPNV	20	9	20.75	8	7	7	8	Verkehrsleit und Kontrollsystem für Linienbusse	5	4	2	-99	5	5	4	5	3	2	4	4	5	5	5	5	2	2	4
38	0	1	2	2	1	1	4	4	4	3	5	4	1	6	5	6	6	6	6	0	-77	schildweb	1	3	1.25	5	7	7	8	Schülernoten	3	2	2	-99	6	6	6	5	5	4	5	2	2	6	5	6	2	2	1
39	0	1	1	1	1	1	3	5	3	2	6	6	1	7	5	6	5	6	6	0	-77	Dokumentenmanagementsystem	13	0	13	8	7	7	8	Akten, Vorgänge	7	4	2	-99	7	6	6	6	6	6	7	7	7	5	6	6	5	3	6
40	0	1	1	1	1	1	5	5	5	1	4	3	2	5	3	6	6	6	6	1	1	GDI Finanzbuchhaltung	0	8	0.67	8	7	7	4	-99	8	5	2	-99	3	3	2	3	3	3	2	5	3	3	2	2	5	5	4
41	0	1	2	2	1	1	3	1	4	2	4	2	1	6	2	6	6	6	6	1	1	PKMS	5	7	5.58	8	7	7	8	Berechnung des Pflegeaufwands	8	3	2	-99	3	2	1	2	1	1	2	5	4	6	6	6	2	2	1
42	0	1	1	1	1	1	5	6	5	2	5	3	1	5	2	5	6	6	6	0	-77	cerner medico	5	9	5.75	7	7	6	1	-99	5	3	1	-99	6	6	6	6	6	5	5	2	4	5	5	6	3	3	2
43	0	1	2	3	3	3	5	6	6	2	4	5	2	6	4	6	5	6	6	0	-77	HIS-SOS, HIS-ZUL	9	8	9.67	6	6	6	8	Daten von Studierenden und Studienbewerber/innen	6	3	1	-99	6	6	6	6	6	3	5	6	6	5	5	5	5	6	3
44	0	1	1	2	1	1	3	2	2	1	6	6	1	6	6	7	6	6	6	1	1	SAP	10	0	10	8	7	7	4	-99	5	3	1	-99	3	3	1	2	2	5	5	5	3	1	1	1	1	1	4
45	0	1	1	2	1	2	6	4	4	2	5	5	1	5	2	5	5	6	5	0	-77	Schild	8	5	8.42	8	7	7	8	Schülerdaten	8	4	1	-99	6	6	6	6	6	6	6	6	6	6	6	6	6	6	5
46	0	1	1	1	1	1	5	5	5	3	4	4	1	5	4	6	5	5	5	0	-77	SAP	22	6	22.5	8	7	7	4	-99	8	5	1	-99	7	7	7	6	6	5	5	5	7	4	4	4	5	5	4
47	0	1	1	1	1	1	4	4	4	1	6	6	1	6	1	6	6	6	6	0	-77	Gedok4	12	1	12.08	8	7	7	1	-99	8	5	1	-99	5	5	5	5	5	3	7	4	7	1	3	5	5	6	2
48	0	1	2	2	2	2	5	5	5	3	4	2	4	5	3	6	6	6	6	1	1	MiP	5	0	5	8	7	7	8	Urlaub, Krankheit, Fortbildung, Dienstreiseanträge etc.	3	2	6	Arbeitszeitüberprüfung (Salden), Krankheit (BEM)	7	7	4	6	6	6	6	6	6	6	6	6	2	5	2
49	0	1	1	1	1	1	7	7	7	1	7	7	1	7	1	7	7	7	7	0	-77	Lotus Notes	10	6	10.5	8	7	7	2	-99	8	5	1	-99	7	7	7	7	7	6	6	6	6	6	6	6	6	6	4
50	0	1	1	1	1	1	6	6	6	1	7	7	1	7	1	7	7	7	7	0	-77	Kundeninformations- und Abrechnungssystem	18	9	18.75	8	7	7	2	-99	4	3	2	-99	5	5	5	5	5	3	3	5	3	3	3	5	2	2	2
51	0	1	3	4	1	5	3	2	3	1	6	7	1	6	2	6	7	7	7	1	1	Microsoft Excel	17	6	17.5	7	7	7	5	-99	7	4	2	-99	6	7	3	6	6	6	5	6	1	5	5	3	3	3	3
52	0	1	2	2	3	3	5	5	5	3	2	1	1	3	1	6	5	7	7	0	-77	Starpool	5	0	5	6	5	3	2	-99	6	4	2	-99	6	6	6	5	6	4	5	6	6	4	1	2	2	2	2
53	0	1	1	1	1	1	1	1	1	2	5	5	4	7	2	6	7	7	7	0	-77	DF-ResellerProfessional	6	0	6	7	6	1	2	-99	7	3	4	-99	7	7	7	7	7	7	7	7	7	5	5	7	7	7	3
54	0	1	2	2	1	1	3	2	1	2	4	3	2	5	5	5	5	6	4	0	-77	CMDB	8	0	8	4	5	5	4	-99	3	3	1	-99	3	5	3	3	3	4	3	3	3	2	2	1	2	3	1
55	0	1	4	5	5	5	4	4	4	2	4	4	2	4	5	6	5	6	6	0	-77	Lotus Notes	2	2	2.17	4	5	6	5	-99	3	3	1	-99	3	5	4	5	5	3	2	4	5	4	3	3	3	5	2
56	0	1	1	1	1	1	6	4	3	2	1	1	2	6	2	7	6	7	6	0	-77	LSF	2	2	2.17	6	6	7	8	Studentendaten	6	4	1	-99	7	7	7	6	6	7	5	6	5	6	6	7	2	7	2
57	0	1	2	2	2	2	3	3	3	1	5	3	2	6	5	6	5	6	6	0	-77	SAP	12	0	12	5	6	6	4	-99	5	3	4	-99	5	6	4	5	5	5	6	5	6	4	3	3	3	3	3
58	0	1	1	1	1	1	3	3	1	2	5	6	1	7	3	6	5	7	6	0	-77	Git	3	2	3.17	7	6	3	6	-99	7	5	2	-99	3	6	5	7	6	3	2	3	7	3	3	5	5	3	6
59	0	1	3	3	3	4	4	3	4	1	6	6	1	6	3	5	2	5	5	0	-77	Medifox	1	2	1.17	7	6	6	1	-99	5	3	2	-99	6	6	5	5	6	5	6	5	6	4	5	6	2	6	5
60	0	1	2	2	1	2	3	3	2	3	3	3	2	6	4	5	5	5	3	1	1	LaFIS (Geografisches Informationssystem)	5	7	5.58	8	7	7	7	-99	8	4	2	-99	6	6	6	5	5	3	3	4	3	5	4	5	6	6	3
61	0	1	3	2	2	2	6	5	4	3	5	4	3	6	2	5	5	6	5	0	-77	Lotus Notes	3	6	3.5	7	7	7	3	-99	7	2	1	-99	6	6	6	6	6	5	5	6	4	6	6	5	3	3	4
62	0	1	1	1	1	1	3	3	3	4	3	3	2	7	5	7	7	7	7	0	-77	ORBIS Kliniksoftware	17	0	17	8	7	7	1	-99	8	4	2	-99	3	5	3	3	3	1	3	5	6	6	6	5	2	2	1
63	0	1	5	3	2	3	6	6	6	3	3	4	1	6	2	6	6	6	7	0	-77	imed one	12	0	12	7	7	7	1	-99	7	2	1	-99	7	7	6	5	5	2	5	6	6	6	6	6	2	6	4
64	0	1	3	2	1	2	4	4	4	2	4	3	1	6	4	6	6	7	7	0	-77	DATEV	0	5	0.42	3	5	5	2	-99	3	1	2	-99	3	5	3	5	5	3	4	4	5	4	4	3	4	4	2
65	0	1	2	2	1	1	4	4	5	5	3	5	1	6	4	5	5	6	6	0	-77	LogiX von JD-Europe	3	9	3.75	7	5	1	8	Programmierungsdaten, Funktionskontrolle der einzelnen elektrischen Komponenten von modernen Ebikes, Diagnosesoftware	7	4	1	-99	6	6	4	6	7	7	5	4	3	5	6	7	4	4	6
66	0	1	1	2	1	4	1	1	1	4	4	4	1	6	7	7	7	6	6	0	-77	MeLa	11	2	11.17	8	4	1	8	Fast alle Elektronischen Daten von mir, meiner Firma und zT. von nahen Bekannten oder von GeschäftspartnerInnen (=> alles ausser Patienten und Kataster)	8	5	6	alles oben genannte, besonders Ausfallsicherheit und Datenschutz	7	7	7	7	7	6	7	4	7	4	7	7	7	4	7
67	0	1	1	2	2	2	2	6	4	2	5	4	1	7	4	7	5	6	6	1	1	Annotext	10	7	10.58	7	7	7	2	-99	7	4	2	-99	6	6	6	7	7	5	7	7	5	4	4	4	3	5	4
68	0	1	2	2	1	1	5	5	5	1	5	3	1	7	1	6	6	6	6	0	-77	VEWA	7	9	7.75	4	6	2	1	-99	4	2	1	-99	6	6	2	6	6	6	2	4	2	1	1	1	2	2	1
69	0	1	1	1	1	1	3	2	1	1	5	4	2	7	7	7	4	3	5	0	-77	PartOS	1	6	1.5	8	7	7	2	-99	8	1	2	-99	3	7	3	3	3	1	7	4	1	3	1	2	1	1	4
70	0	1	1	1	1	1	6	6	6	3	6	6	1	3	5	5	7	6	7	0	-77	Lexware	8	8	8.67	8	4	5	3	-99	3	2	4	-99	6	6	6	6	6	5	6	5	6	5	6	6	4	5	4
71	0	1	4	5	3	3	5	5	5	5	3	3	3	5	3	5	5	7	7	0	-77	Ubitweb ( Buchhändlerspezifische Bibliographie)	5	0	5	7	7	7	4	-99	7	4	1	-99	6	6	6	6	6	3	5	5	5	5	5	5	3	3	5
72	0	1	1	1	1	1	2	2	2	1	6	6	1	7	2	7	4	6	6	0	-77	STEP	2	6	2.5	8	7	7	2	-99	8	4	2	-99	4	5	4	4	4	3	3	5	4	6	5	5	2	2	2
73	0	1	1	1	1	1	5	5	3	1	5	5	2	6	5	6	7	7	6	0	-77	Oracle	12	5	12.42	8	7	7	2	-99	7	4	1	-99	7	7	7	6	7	5	6	4	7	2	3	5	6	6	3
74	0	1	1	1	1	1	4	7	7	1	7	7	1	7	1	6	7	7	7	0	-77	SAP - Erweiterung zur Dispositionsoptimmierung	3	0	3	6	4	2	4	-99	1	1	6	Vorschlag zur Neudimensionierung eines Lager	7	6	7	4	5	5	6	4	4	4	6	7	7	7	4
75	0	1	1	1	1	1	6	6	5	2	3	3	1	6	2	6	6	6	6	0	-77	Lotus Notes	9	8	9.67	8	6	6	8	E-Mails und Workflows	8	5	4	-99	5	6	5	3	2	2	6	2	2	2	2	2	2	2	1
76	0	1	2	2	1	2	5	5	6	2	6	6	2	5	6	6	4	6	6	1	1	SugarCRM	2	3	2.25	8	7	7	2	-99	8	5	1	-99	6	7	3	5	4	3	6	6	7	3	2	3	2	1	1
77	0	1	1	1	1	1	6	6	6	1	6	4	1	6	1	6	7	7	7	0	-77	Vertriebsarbeitsplatz	1	2	1.17	8	7	7	2	-99	7	4	3	-99	6	6	5	5	5	2	7	3	7	3	3	3	1	7	2
78	0	1	1	1	1	1	2	7	6	3	5	5	3	3	6	7	6	6	6	1	1	Plan	10	0	10	8	7	7	8	Projektaufwände	8	4	1	-99	3	5	5	5	5	3	7	2	5	6	6	6	3	3	3
79	0	1	1	1	1	1	5	7	7	2	6	6	4	6	7	5	6	7	7	0	-77	Git	5	0	5	7	7	7	6	-99	7	3	1	-99	6	7	4	6	6	3	2	6	6	3	3	5	6	6	4
80	0	1	4	2	2	2	4	6	5	5	4	4	2	5	4	5	6	6	6	0	-77	EcoOpen	1	1	1.08	8	7	7	8	Schulverwaltungsdaten	8	4	2	-99	6	6	6	6	6	4	4	4	4	6	4	5	4	4	2
81	0	1	2	2	1	1	5	5	6	1	5	6	1	6	5	6	6	5	5	0	-77	SAP	10	0	10	7	7	7	5	-99	6	4	2	-99	7	7	7	7	7	5	6	1	7	6	2	4	2	5	1
82	0	1	5	3	4	5	4	5	6	2	3	3	4	6	3	5	5	5	5	0	-77	Sabio	3	3	3.25	7	7	7	8	Wissensmanagement	3	2	5	-99	4	6	4	5	5	3	3	4	5	5	4	5	5	2	5
83	0	1	1	1	1	1	5	5	5	3	4	5	2	4	6	6	6	6	6	0	-77	SAP	3	0	3	5	6	6	5	-99	2	1	1	-99	3	5	2	2	3	2	5	6	6	2	4	1	4	6	1
84	0	1	1	2	2	2	2	2	2	3	4	4	1	6	2	7	6	6	6	0	-77	InfoMed	5	0	5	5	4	3	8	Medizinstudien	3	3	1	-99	7	7	6	7	7	7	4	4	4	7	7	7	6	1	4
85	0	1	1	1	1	1	6	4	4	2	3	3	2	6	2	5	6	6	6	0	-77	Erp sap	5	2	5.17	5	7	7	3	-99	5	3	2	-99	4	6	4	5	5	4	6	6	5	3	3	3	3	3	2
86	0	1	1	1	1	1	5	5	3	2	4	3	1	7	2	7	6	7	6	1	1	Infor	5	6	5.5	7	2	2	4	-99	7	5	1	-99	7	7	6	7	6	4	7	4	6	2	2	3	1	1	1
87	0	1	1	2	1	2	7	7	7	2	4	4	2	6	2	7	7	7	7	1	1	B-Rex	0	6	0.5	7	7	7	4	-99	7	4	1	-99	7	7	7	5	6	5	2	6	6	6	5	5	5	1	4
88	0	1	2	1	1	1	1	1	1	1	2	5	2	6	1	7	7	7	7	0	-77	anwaltpro	6	0	6	8	2	2	2	-99	3	3	2	-99	6	7	7	7	7	7	7	7	7	5	5	6	7	7	7
89	0	1	3	2	2	2	2	2	2	2	4	3	2	5	5	5	5	5	5	0	-77	AWS	3	0	3	7	6	5	4	-99	7	1	1	-99	3	5	3	5	4	6	6	3	6	3	3	3	4	3	2
90	0	1	1	1	1	1	7	7	7	1	6	6	1	6	2	6	6	6	5	0	-77	MACH	7	0	7	7	7	7	2	-99	7	5	2	-99	6	7	6	6	6	4	3	6	6	2	3	2	2	2	2
91	0	1	2	3	3	3	2	4	3	2	3	4	1	5	2	6	5	6	5	1	1	SAP	4	0	4	5	6	6	5	-99	5	3	1	-99	6	6	6	6	6	5	6	6	5	3	2	2	3	3	1
92	0	1	1	2	2	2	6	4	4	1	7	7	1	6	4	3	3	6	6	0	-77	Sigma Senso 6	6	0	6	8	7	7	1	-99	8	4	2	-99	5	4	2	3	3	3	6	2	5	5	2	5	2	2	4
93	0	1	3	3	3	3	5	5	5	5	2	2	3	5	5	3	5	5	5	0	-77	SAP	9	0	9	6	6	6	4	-99	4	3	2	-99	6	6	3	5	5	3	5	5	5	3	3	3	5	5	4
94	0	1	2	2	3	6	6	6	6	5	5	6	4	6	4	6	6	7	7	0	-77	Internes System für die Bebennung von Unternehmen für einen bestimmten Mehrwert	2	5	2.42	5	6	5	2	-99	3	2	2	-99	5	5	4	5	5	3	3	7	5	6	3	5	1	1	1
95	0	1	1	1	1	1	6	6	6	1	5	6	1	6	3	5	6	7	7	0	-77	SAP ERP	30	0	30	8	7	7	5	-99	8	4	4	-99	7	7	7	7	7	6	6	6	5	4	4	3	3	3	2
96	0	1	2	1	2	1	7	7	7	3	5	4	3	6	3	6	6	7	5	0	-77	SAP BI	12	0	12	7	6	5	5	-99	7	4	5	-99	6	6	6	6	6	5	7	5	6	5	4	6	6	6	3
97	0	1	2	2	2	2	4	4	4	3	4	4	4	6	4	5	5	5	5	0	-77	Orbis	5	0	5	8	7	7	1	-99	8	2	1	-99	5	5	6	4	4	3	4	3	4	6	6	6	3	3	4
98	0	1	1	1	2	2	6	6	6	1	5	5	1	7	1	6	7	7	7	0	-77	SAP Business ByDesign	5	2	5.17	8	7	7	4	-99	5	5	2	-99	6	7	3	5	5	1	7	5	6	4	5	5	5	6	5
99	0	1	2	3	2	1	3	2	2	2	6	5	2	6	1	3	6	7	6	0	-77	PVS unter SAP	4	3	4.25	5	4	6	3	-99	5	3	1	-99	5	4	6	6	6	3	7	3	2	3	3	3	2	7	4
100	0	1	1	1	1	1	6	6	6	1	5	6	1	5	1	5	7	7	7	0	-77	IMedOne / Oracle	3	0	3	8	7	7	1	-99	8	5	2	-99	3	5	4	1	1	1	1	6	5	2	1	1	3	5	1
101	0	1	1	1	1	2	7	7	7	2	5	6	2	6	2	6	4	6	5	0	-77	IRIS	10	0	10	7	6	7	6	-99	1	2	4	-99	6	6	6	6	6	5	6	6	6	3	4	4	6	5	4
102	0	1	6	6	5	6	6	6	6	6	4	3	3	6	3	6	5	6	7	0	-77	lotus notes	3	10	3.83	7	7	7	1	-99	6	4	2	-99	6	6	6	5	5	4	4	4	4	3	3	2	5	5	2
103	0	1	1	2	2	2	4	4	4	2	4	4	2	6	5	6	5	6	6	0	-77	prosoz	10	10	10.83	8	7	7	1	-99	8	4	2	-99	5	5	4	4	5	3	5	6	3	6	5	6	2	2	1
104	0	1	1	1	1	1	2	2	2	2	5	5	1	7	4	6	4	6	6	0	-77	OfficeNet	1	9	1.75	7	6	5	8	internes Wissensmanagement (darunter auch Personaldaten)	7	5	1	-99	7	7	7	5	5	2	1	1	3	2	2	4	3	6	5
105	0	1	3	2	1	2	6	4	6	2	3	3	1	6	1	5	5	5	5	0	-77	KIS online	4	0	4	7	3	2	4	-99	7	4	1	-99	3	3	2	6	2	2	7	3	1	1	1	1	1	1	1
106	0	1	1	1	1	1	3	5	3	1	6	6	1	5	1	7	7	7	7	0	-77	Fabasoft	1	8	1.67	8	7	7	5	-99	8	3	2	-99	7	7	5	5	3	3	6	6	7	2	2	2	3	6	1
107	0	1	1	1	1	1	5	4	4	2	5	6	1	7	2	6	5	6	5	0	-77	medi fox	2	10	2.83	7	7	7	1	-99	5	4	2	-99	7	6	6	5	4	2	4	7	6	6	6	5	1	1	4
108	0	1	2	2	2	2	5	5	5	5	3	3	4	6	4	6	6	6	6	0	-77	SAP	0	9	0.75	8	7	7	2	-99	7	3	4	-99	5	5	5	5	5	2	4	5	3	6	5	5	6	6	4
109	0	1	6	4	3	4	3	2	4	3	4	4	3	6	2	5	6	7	7	1	1	CAS genesisWorld 8	1	8	1.67	8	7	7	5	-99	7	4	2	-99	5	6	6	6	6	5	5	5	5	6	6	6	4	4	5
110	1	1	3	2	1	2	5	5	5	5	4	4	2	7	6	7	6	6	5	0	-77	DWP	11	0	11	7	7	7	4	-99	1	2	1	-99	1	2	2	6	6	6	6	4	4	6	5	6	1	1	6
111	1	1	1	1	1	1	4	4	4	2	4	4	1	5	2	5	5	5	6	0	-77	Care	8	3	8.25	5	4	1	5	-99	5	3	1	-99	4	5	5	4	4	4	4	4	4	4	4	4	4	5	4
112	1	1	2	2	2	2	5	5	6	2	6	6	2	6	1	7	7	7	7	1	1	Lotus notes	15	0	15	8	7	7	2	-99	1	1	1	-99	5	5	2	6	6	5	5	3	6	7	7	6	6	6	4
113	1	1	1	1	1	1	5	5	5	2	5	5	2	6	2	5	5	5	5	0	-77	klifd - Klienten(datenbank) der IFD (Integrationsachdienste)	10	4	10.33	8	7	7	1	-99	3	3	2	-99	6	4	6	2	2	2	6	3	2	2	2	2	1	1	1
114	1	1	3	4	5	4	3	4	3	2	5	5	1	7	2	6	6	6	6	1	1	iPlanet, vom Unternehmen selbst entwickeltes MIS/CRM	6	8	6.67	8	7	7	2	-99	4	2	1	-99	2	2	2	6	6	5	4	6	6	6	6	6	2	2	4
115	1	1	2	2	2	2	5	5	5	3	1	3	2	6	6	7	5	7	6	0	-77	SAP	5	0	5	8	7	7	4	-99	3	2	4	-99	3	3	6	6	5	3	6	2	3	4	3	5	1	3	2
116	1	1	2	1	1	1	5	5	5	2	5	5	2	5	2	6	6	7	7	0	-77	SQL-Ledger	32	0	32	8	4	5	5	-99	3	1	1	-99	2	3	4	4	4	5	3	4	2	3	3	5	6	6	5
117	1	1	2	2	2	2	6	5	6	2	5	6	1	6	5	5	6	6	6	0	-77	Mewis nt	3	8	3.67	7	6	6	2	-99	4	3	1	-99	3	2	2	6	4	3	6	5	6	4	3	5	3	3	2
118	1	1	4	2	3	3	5	5	6	3	1	1	5	5	3	5	6	6	6	0	-77	DAN?	0	8	0.67	7	7	7	1	-99	4	2	3	-99	6	7	7	5	4	5	6	6	5	5	6	5	4	5	4
119	1	1	4	3	4	3	3	3	3	3	4	3	3	5	4	5	5	5	5	0	-77	Orbis	5	3	5.25	8	2	2	1	-99	3	3	5	-99	5	5	5	3	3	3	5	5	4	3	3	4	4	5	3
120	1	1	2	2	2	2	3	5	5	2	2	2	3	5	3	6	6	6	6	0	-77	Salesfoce	4	0	4	8	7	7	2	-99	7	3	3	-99	6	6	6	3	3	3	5	5	3	3	3	3	2	3	1
121	1	1	1	1	1	1	5	5	5	1	5	6	1	6	3	6	6	6	6	1	1	CRM	10	0	10	8	7	7	2	-99	7	4	2	-99	5	5	5	3	3	1	6	6	3	6	6	6	6	6	1
122	1	1	5	5	5	5	4	3	3	3	2	2	5	3	5	4	5	5	5	0	-77	SAP R3	10	0	10	8	7	7	2	-99	3	3	1	-99	5	5	5	5	3	2	5	5	4	1	2	2	5	5	2
123	1	1	3	3	2	2	6	6	5	4	4	3	3	6	5	6	6	6	6	0	-77	Wissensdatenbank hausintern	8	0	8	5	6	6	8	Hausinternen Wissen zu verschiedenen Rechtsgebieten	6	4	1	-99	7	7	7	1	1	1	4	4	1	4	1	1	1	1	1
124	1	1	3	2	2	2	4	3	4	5	5	6	3	5	4	6	5	6	6	0	-77	HS3	1	6	1.5	7	6	6	2	-99	3	2	5	-99	4	3	6	5	5	3	2	6	5	3	3	3	5	4	2
125	1	1	1	1	1	1	4	4	3	2	5	4	1	6	3	6	5	6	6	0	-77	ERP-System BaaN	0	8	0.67	8	7	7	4	-99	3	1	1	-99	7	7	4	5	6	4	6	5	7	4	5	7	2	4	1
126	1	1	2	1	1	6	6	6	6	5	1	1	4	7	1	7	7	7	7	0	-77	Finanzamt Dresden	2	0	2	3	7	6	2	-99	2	5	1	-99	4	6	4	4	5	5	5	5	5	6	6	7	1	7	4
127	1	1	2	2	2	3	5	5	6	2	6	4	1	6	2	6	6	7	6	0	-77	ERP_System	2	6	2.5	7	7	7	3	-99	5	4	3	-99	5	2	5	5	5	3	4	6	6	7	6	6	3	4	4
128	1	1	6	5	5	5	3	3	3	5	3	3	1	7	4	3	4	6	5	0	-77	SAP	2	6	2.5	5	7	7	4	-99	5	5	5	-99	5	5	6	5	5	2	4	2	3	2	2	3	2	5	4
129	1	1	2	2	1	2	6	5	4	1	5	5	2	6	2	6	6	6	6	0	-77	HIO	1	0	1	8	7	7	2	-99	3	4	5	-99	3	3	5	5	4	3	4	6	3	3	3	3	2	1	3
130	1	1	2	2	2	3	4	4	4	1	4	4	2	7	4	6	7	6	6	0	-77	UNTIS - Stundenplanung	2	8	2.67	8	7	7	8	Klassen, Lehrer, Fächer, Räume	6	4	2	-99	3	3	4	2	2	1	1	4	2	2	3	3	4	4	4
131	1	1	1	1	1	1	6	6	6	2	5	4	1	7	1	6	6	7	6	1	1	citadel	2	6	2.5	8	6	7	2	-99	4	3	2	-99	4	4	6	5	6	6	6	6	4	2	1	2	2	6	4
132	1	1	1	1	1	1	5	6	5	4	5	4	2	4	5	6	5	6	6	1	1	Monitoring-Tool	1	5	1.42	7	6	6	5	-99	5	3	1	-99	6	6	5	4	4	3	5	4	3	4	4	5	5	5	4
133	1	1	1	2	1	1	6	6	6	2	5	4	2	5	5	6	4	6	6	0	-77	VerBIS	12	3	12.25	7	2	2	2	-99	5	3	4	-99	1	1	5	5	4	3	2	3	5	4	4	5	1	1	3
134	1	1	2	5	1	4	5	5	5	1	2	2	3	5	2	7	4	7	7	0	-77	Schild Zentral	1	0	1	5	7	7	8	Schülerdaten	2	2	2	-99	2	1	5	3	3	3	5	5	5	2	2	2	1	1	1
135	1	1	2	1	1	1	5	6	5	4	3	2	1	5	2	5	4	7	5	0	-77	Allegro	2	4	2.33	8	7	7	8	Leistungen nach dem SGB II	3	2	4	-99	3	5	2	3	6	3	6	3	7	3	4	5	1	1	4
136	1	1	1	2	2	2	5	5	5	3	5	5	4	5	4	5	6	7	6	0	-77	SAP	5	9	5.75	8	7	7	2	-99	5	3	2	-99	5	5	6	4	3	2	2	5	2	6	6	6	2	4	2
137	1	1	1	1	1	1	5	5	5	1	5	5	1	6	5	6	7	5	6	0	-77	Magento	4	0	4	1	1	1	8	Kaufdaten von Online-Käufern	1	1	3	-99	7	7	7	2	2	2	5	5	5	3	5	4	4	5	4
138	1	1	2	2	1	2	6	5	5	3	4	5	2	5	5	7	6	6	6	0	-77	Cube	1	4	1.33	5	5	6	4	-99	5	3	1	-99	4	4	5	3	2	4	7	5	2	5	5	6	5	2	2
139	1	1	1	1	1	1	5	5	5	1	6	6	1	7	1	7	3	6	7	1	1	SAP	10	0	10	8	7	7	4	-99	7	4	5	-99	6	5	6	3	3	2	5	6	6	5	3	3	1	2	1
140	1	1	5	5	1	3	5	5	5	5	4	2	3	4	2	4	5	5	5	0	-77	lotus notes	9	0	9	8	7	7	8	mails an antragsteller, bürger, behörden	3	3	3	-99	5	2	5	6	6	6	6	6	4	6	6	6	6	6	3
141	1	1	2	1	1	2	3	3	2	2	5	4	1	6	5	6	3	6	5	0	-77	SAP	17	0	17	7	7	7	4	-99	1	2	5	-99	6	6	3	6	6	2	1	4	5	1	3	2	3	6	1
142	1	1	2	2	2	2	6	6	6	3	5	5	2	5	1	6	6	6	6	0	-77	VerBIS	11	0	11	8	6	7	2	-99	3	3	2	-99	6	4	5	5	5	2	5	3	5	3	5	5	1	1	3
143	1	1	3	3	3	5	2	3	2	2	5	5	2	6	2	6	6	7	6	0	-77	Acantas	5	6	5.5	5	7	6	2	-99	4	3	4	-99	5	5	7	5	4	5	3	5	2	4	3	3	2	2	3
144	1	1	3	4	3	5	5	5	6	5	5	5	2	6	5	5	6	6	6	0	-77	averp	5	0	5	7	7	7	2	-99	2	2	1	-99	4	5	5	3	4	3	4	5	3	2	2	4	2	4	2
145	1	1	1	1	1	1	1	5	5	3	5	6	2	6	2	7	6	5	6	0	-77	Umantis (Personalmanagement)	4	0	4	3	7	7	3	-99	2	2	2	-99	5	5	5	4	3	2	2	1	3	3	3	2	3	5	5
146	1	1	2	2	2	2	5	5	5	3	3	3	3	6	3	6	5	4	4	0	-77	Lotus Notes	15	0	15	7	4	2	4	-99	2	1	5	-99	4	4	4	5	5	5	4	5	6	6	6	6	3	5	5
147	1	1	1	2	1	1	3	3	2	1	5	4	1	5	5	5	3	6	5	0	-77	Max!	1	9	1.75	4	3	5	8	Steuerungsdaten	3	2	4	-99	3	5	5	2	2	2	2	5	3	5	4	4	3	2	2
148	1	1	3	2	3	2	5	5	5	3	7	7	1	6	3	4	6	6	6	1	1	Prosoz	10	0	10	1	1	1	2	-99	3	1	5	-99	5	5	5	3	3	3	3	3	3	3	3	3	2	5	1
149	1	1	1	1	1	1	5	5	2	1	5	5	1	6	2	7	7	7	7	0	-77	Datenbank Access, Excellisten	15	0	15	8	7	7	2	-99	3	2	2	-99	2	3	5	6	5	5	3	3	4	3	5	5	5	5	4
150	1	1	1	1	1	1	6	6	6	4	6	5	1	6	2	6	5	7	7	0	-77	Statikprogramm	2	4	2.33	7	7	7	8	Programm zur Bemessung von Bauteilen	1	1	6	Berechnung	2	4	5	5	6	6	6	7	6	2	2	2	1	1	1
151	1	1	2	2	2	1	6	6	6	3	4	3	3	5	2	5	5	6	5	1	1	SAP	4	6	4.5	8	7	7	4	-99	1	2	2	-99	6	6	6	6	5	4	4	5	5	5	4	4	6	6	2
152	1	1	2	2	2	2	2	2	2	2	6	6	2	5	2	5	6	6	6	0	-77	CRM	6	9	6.75	8	7	7	2	-99	2	2	3	-99	1	1	1	6	6	6	6	6	6	6	6	6	6	6	6
153	1	1	1	1	1	1	6	5	5	2	5	5	1	5	6	6	6	7	7	0	-77	SAPbyD	5	0	5	5	7	7	5	-99	3	2	4	-99	5	5	7	4	3	2	3	5	6	4	1	3	3	3	1
154	1	1	2	2	2	2	6	6	5	2	5	4	1	5	5	6	6	7	7	0	-77	Cobra	4	2	4.17	7	7	6	2	-99	1	2	1	-99	3	3	2	5	5	5	5	5	5	5	5	5	2	2	3
155	1	1	2	2	2	2	6	5	5	3	4	4	4	5	4	5	5	5	4	0	-77	ORACLE Siebel	2	8	2.67	8	7	7	2	-99	5	3	4	-99	4	3	4	4	2	2	4	6	4	5	6	5	4	5	6
156	1	1	1	1	1	1	4	4	4	1	7	7	1	6	6	4	4	6	6	0	-77	SAP	5	6	5.5	7	7	7	5	-99	6	3	1	-99	2	2	5	7	2	4	2	6	6	2	2	2	5	5	2
157	1	1	2	2	2	2	2	3	2	3	3	3	2	6	2	6	6	6	6	0	-77	Excel	10	0	10	8	6	3	2	-99	3	3	3	-99	3	4	5	3	4	4	3	3	4	3	3	4	3	4	3
158	1	1	1	1	1	1	3	4	4	2	4	4	2	7	5	7	7	7	7	0	-77	SAP	5	9	5.75	6	6	4	5	-99	6	3	1	-99	4	4	7	5	5	2	6	6	6	7	6	6	3	3	4
159	1	1	2	1	1	2	5	6	6	2	3	2	2	5	3	6	6	7	6	0	-77	Eclipse	2	0	2	7	7	7	6	-99	7	4	4	-99	3	2	5	4	5	3	4	1	5	3	3	3	5	5	4
160	1	1	3	3	3	3	5	5	5	2	4	4	1	6	2	5	6	6	6	0	-77	SOPART	4	10	4.83	8	7	7	1	-99	3	3	2	-99	3	5	5	5	4	3	2	4	4	5	4	5	3	3	2
161	1	1	1	1	1	1	5	4	4	1	5	5	1	7	1	6	6	6	5	0	-77	Lotus Notes	15	0	15	8	7	7	5	-99	5	3	2	-99	1	1	7	3	3	4	4	5	4	5	5	5	4	5	2
162	1	1	1	1	1	1	7	6	6	1	6	5	2	6	2	4	6	7	7	0	-77	FlowFact	1	2	1.17	8	7	7	2	-99	4	3	2	-99	5	5	5	6	6	7	7	2	6	3	3	3	2	2	3
163	1	1	2	4	3	5	6	6	6	6	5	4	1	4	4	5	6	6	6	0	-77	LAS	20	2	20.17	8	7	7	2	-99	2	1	2	-99	2	2	2	7	6	6	6	7	3	4	5	5	1	1	4
164	1	1	3	2	2	2	5	5	5	2	2	2	2	4	7	4	7	7	7	0	-77	KV Pro	3	0	3	4	2	1	4	-99	4	2	1	-99	3	3	3	5	4	5	6	4	1	5	5	5	5	2	5
165	1	1	1	1	1	1	4	6	6	2	6	5	2	6	4	5	6	6	6	1	1	SimplyCAM	4	0	4	8	6	6	4	-99	2	1	4	-99	2	2	2	5	5	4	5	2	6	3	6	7	4	4	2
166	1	1	1	1	1	1	4	3	4	1	6	6	2	6	5	5	6	7	6	0	-77	RPlan	2	5	2.42	7	7	7	5	-99	5	4	2	-99	5	7	7	6	6	4	2	5	4	3	3	3	5	4	2
167	1	1	5	3	1	3	7	7	7	3	3	2	1	7	1	7	7	7	7	0	-77	Microsoft Navision	5	8	5.67	8	7	7	2	-99	3	2	2	-99	7	7	7	3	3	3	1	2	1	5	5	5	6	1	2
168	1	1	1	1	1	1	4	5	5	2	5	5	2	6	3	6	6	6	6	0	-77	SAP R/3	11	1	11.08	8	7	7	2	-99	1	1	4	-99	5	5	2	5	5	5	2	2	6	6	6	6	5	5	2
169	1	1	1	1	1	1	3	3	3	3	5	5	1	6	5	5	6	7	6	0	-77	Matrix 42	6	0	6	8	7	7	8	Mehrere der oben genannten	5	5	1	-99	7	7	5	5	4	5	6	5	2	2	2	3	1	1	1
170	1	1	2	2	2	2	6	5	5	5	5	5	2	7	3	6	6	6	7	0	-77	Datev Lohn	16	2	16.17	7	7	7	3	-99	1	1	4	-99	5	5	5	6	6	6	6	6	6	6	6	5	3	3	4
171	1	1	4	3	1	3	4	3	4	3	3	3	1	6	1	6	3	5	6	1	1	Evaluationsprogramm, welches im Rahmen von Schulentwicklung verwendet wird. name: Wissenbilanzierung	4	0	4	2	7	7	8	Bewertungen verschiedener Kriterien im Rahmen der Schulentwicklung	1	2	6	Auswertung von Daten	5	5	6	3	3	3	1	7	1	5	5	5	2	6	3
172	1	1	2	1	2	2	5	7	5	1	7	6	2	6	5	7	7	7	4	0	-77	SAP	1	0	1	7	6	5	4	-99	5	2	2	-99	2	1	5	7	6	1	3	1	4	4	5	5	4	2	2
173	1	1	1	2	1	1	5	5	5	4	5	4	2	6	1	5	6	6	6	0	-77	dienstliches Beraterprogramm Bank	9	9	9.75	7	7	7	2	-99	3	3	2	-99	3	2	2	5	5	4	5	6	5	5	6	5	2	2	5
174	1	1	1	1	1	1	1	1	1	2	5	4	1	6	6	6	5	5	5	0	-77	MS SQL Server, MS Excel	11	6	11.5	8	6	6	5	-99	3	2	1	-99	5	5	5	6	6	5	5	4	6	6	6	6	7	7	6
175	1	1	1	1	1	1	4	7	4	1	4	1	1	7	2	6	7	7	7	1	1	HRJobtool	0	6	0.5	8	5	5	6	-99	1	3	2	-99	5	5	5	1	1	1	4	6	6	6	5	6	3	6	4
176	1	1	2	2	2	2	5	5	5	2	5	5	3	6	2	6	5	5	5	0	-77	ModelManager	1	7	1.58	8	6	6	8	CAD-Daten	1	2	2	-99	5	5	4	5	5	5	5	5	6	4	4	4	1	1	2
177	1	1	2	2	1	3	2	3	4	7	4	3	2	5	2	4	4	5	5	1	1	VS/4	12	0	12	8	7	7	2	-99	4	1	1	-99	2	1	1	6	6	6	5	5	6	5	4	4	1	6	3
178	1	1	1	1	1	1	4	4	4	1	6	7	1	7	1	7	7	7	7	0	-77	SAP	20	0	20	8	6	6	5	-99	3	3	5	-99	6	6	7	2	2	2	2	2	5	1	1	3	3	5	2
179	1	1	1	1	2	1	4	4	4	1	4	4	1	5	5	7	7	7	7	0	-77	Sisco	3	0	3	8	7	7	4	-99	5	1	4	-99	7	7	7	5	5	3	2	5	5	5	5	7	1	5	5
[truncated: 52 more columns]
